# Supplementary material for: Sex and kidney ACE2 expression in primary focal segmental glomerulosclerosis: A NEPTUNE study
Source: PLoS One. 2021 Jun 7;16(6):e0252758. doi: 10.1371/journal.pone.0252758 (PMC8184004; doi:10.1371/journal.pone.0252758)
Supplement: S1 Dataset — This file includes all the data that was used for analysis in this manuscript. (XLSX) [file pone.0252758.s002.xlsx]

## Sheet: Clinical Values
ScholeyID (unique ID to this ancillary dataset)	Diagnosis	Age at baseline visit	Sex (Male1,Female2)	BMI	Weight status, based on BMI (BMI percentile in pediatric)	Sitting Systolic	Sitting Diastolic	Hematocrit %	eGFR (mL/min/1.73 m2): Children - Schwartz formula, Adults - CKD-EPI formula	Urine protein: creatinine ratio at study visit (Central values prioritized over local; timed values prioritized over spot	Source of Urine protein: creatinine ratio at study visit (source of upcr variable)	Centrally measured timed urine protein (mg/dl)	Centrally measured timed urine creatinine (mg/dl)	Centrally measured timed urine albumin (mg/dl)	Centrally measured timed UPCR	Centrally measured timed UACR	Interstitial fibrosis (%)	Tubular atrophy (%)	Patient had ESRD (dialysis or txp) or two consecutive eGFR<15 at baseline	Patient has two consecutive eGFR<15 or ESRD (dialysis or txp)	Patient reached ESRD or 40% loss of eGFR (and eGFR<90) after baseline
1	FSGS	4	2	22.1893	4: Obese (BMI:>=30 or BMIPct:>95 for Ped)	95	68	N	77.53	1.0247	2: CentralSpot						3	2	0	0: No	1
2	FSGS	4	2	17.701	3: Overweight (BMI:25=30 or BMIPct:85-95 for Ped)	97	58	39.8	118.18	4.49137	2: CentralSpot						4	3	0	0: No	0
3	FSGS	37	1	42.3796	4: Obese (BMI:>=30 or BMIPct:>95 for Ped)	119	73	38.2	72.39	4.65802	1: CentralTimed	1159.8	248.99	7378	4.65802	56.35	0	0	0	0: No	0
13	FSGS	13	1	32.8712	4: Obese (BMI:>=30 or BMIPct:>95 for Ped)	128	86	31	84.45	5.30405	2: CentralSpot						15	10	0	0: No	1
15	FSGS	28	2	23.0469	2: Normal weight (BMI:18.5-25 or BMIPct:5-85 for Ped)	103	73	39.7	62.08	0.427863	1: CentralTimed	20.7	48.38	83.2	0.427863	171.97	15	13	0	0: No	0
18	FSGS	16	1	30.0041	4: Obese (BMI:>=30 or BMIPct:>95 for Ped)	114	70	40.3	67.19	1.16238	1: CentralTimed	163	140.23	1254.6	1.16238	894.67	28	23	0	0: No	0
30	FSGS	19	2	29.7284	3: Overweight (BMI:25=30 or BMIPct:85-95 for Ped)	126	90	39.1	98.5	0.686393	1: CentralTimed	39.9	58.13	276.4	0.686393	475.49	10	9	0	0: No	0
33	FSGS	29	1	33.771	4: Obese (BMI:>=30 or BMIPct:>95 for Ped)	117	58	35.2	58.05	1.68496	1: CentralTimed	287	170.33	2809.2	1.68496	1649.27			0	0: No	0
36	FSGS	54	2	33.2266	4: Obese (BMI:>=30 or BMIPct:>95 for Ped)	125	83	35.6	23.3	3.14317	1: CentralTimed	201.1	63.98	1339.6	3.14317	2093.78			0	0: No	0
40	FSGS	14	1	34.3216	4: Obese (BMI:>=30 or BMIPct:>95 for Ped)	114	61	33.7	49.26	7.84623	1: CentralTimed	796	101.45	5361.2	7.84623	5284.57			0	0: No	1
43	FSGS	34	1	29.0688	3: Overweight (BMI:25=30 or BMIPct:85-95 for Ped)	127	86	47	113.14	1.5339	1: CentralTimed	121.7	79.34	1288.3	1.5339	1623.77	6	5	0	0: No	0
50	FSGS	47	2	41.2862	4: Obese (BMI:>=30 or BMIPct:>95 for Ped)	129	61	38	30.27	4.13364	1: CentralTimed	36.5	8.83	268.3	4.13364	3038.51	67	65	0	1: Yes	1
51	FSGS	12	2	17.4818	2: Normal weight (BMI:18.5-25 or BMIPct:5-85 for Ped)	134	78	24.6	113.48	10.62	4: LocalSpot 4: Direct Report						9	8	0	0: No	0
54	FSGS	21	2	35.0781	4: Obese (BMI:>=30 or BMIPct:>95 for Ped)	115	71	39.7	67.9	1.45593	2: CentralSpot								0	0: No	0
56	FSGS	12	2	25.7465	4: Obese (BMI:>=30 or BMIPct:>95 for Ped)	109	55	38.7	140.99	1.789	1: CentralTimed	75.8	42.37	692.1	1.789	1633.47	0	0	0	0: No	1
59	FSGS	56	1	27.0472	3: Overweight (BMI:25=30 or BMIPct:85-95 for Ped)	145	88	34.4	32.38	3.07499	1: CentralTimed	110.3	35.87	827.8	3.07499	2307.78	57	66	0	1: Yes	1
60	FSGS	50	2	46.3563	4: Obese (BMI:>=30 or BMIPct:>95 for Ped)	103	68	36.2	82.22	1.09567	1: CentralTimed	34.7	31.67	300.2	1.09567	947.9	5	4	0	0: No	0
63	FSGS	4	2	16.6662	2: Normal weight (BMI:18.5-25 or BMIPct:5-85 for Ped)	106	61	35.3	92.72								0	1	0	0: No	0
74	FSGS	48	1	24.3827	2: Normal weight (BMI:18.5-25 or BMIPct:5-85 for Ped)	113	80	47.2	51.49	10.4432	1: CentralTimed	108.4	10.38	660.9	10.4432	6367.05	57	58	0	1: Yes	1
75	FSGS	46	1	24.6407	2: Normal weight (BMI:18.5-25 or BMIPct:5-85 for Ped)	128	68	35.1	84.71	7.02142	1: CentralTimed	104.9	14.94	914.5	7.02142	6121.15	25	20	0	0: No	1
79	FSGS	47	2	19.6407	2: Normal weight (BMI:18.5-25 or BMIPct:5-85 for Ped)	125	85	37	91.95	4.78818	1: CentralTimed	366.2	76.48	2596	4.78818	3394.35	33	33	0	0: No	0
85	FSGS	32	2	36.0519	4: Obese (BMI:>=30 or BMIPct:>95 for Ped)	112	72	40.9	78.25	1.06925	1: CentralTimed	86	80.43	879.6	1.06925	1093.62	8	7	0	0: No	0
87	FSGS	43	1	19.525	2: Normal weight (BMI:18.5-25 or BMIPct:5-85 for Ped)	116	80	39.3	54.45	0.808931	1: CentralTimed	104.7	129.43	971.5	0.808931	750.6	19	16	0	0: No	0
92	FSGS	63	1	28.3447	3: Overweight (BMI:25=30 or BMIPct:85-95 for Ped)	108	91	41.6	42.28	2.58948	1: CentralTimed	1066.97	123.077	N	8.66917		18	12	0	0: No	0
93	FSGS	55	1	26.449	3: Overweight (BMI:25=30 or BMIPct:85-95 for Ped)	138	86	37	18.4	2.58729	1: CentralTimed	198.6	76.76	1295.1	2.58729	1687.21	69	71	0	1: Yes	1
95	FSGS	6	1	18.368	3: Overweight (BMI:25=30 or BMIPct:85-95 for Ped)	120	83	38.4	156.92	3.79673	2: CentralSpot						0	0	0	0: No	1
99	FSGS	13	2	20.745	2: Normal weight (BMI:18.5-25 or BMIPct:5-85 for Ped)	103	72	41.7	69.45	0.636521	1: CentralTimed	40.4	63.47	316.1	0.636521	498.03	9	6	0	0: No	0
100	FSGS	13	1	22.1893	3: Overweight (BMI:25=30 or BMIPct:85-95 for Ped)	111	63	43.5	106.6	2.55307	1: CentralTimed	44.5	17.43	369.1	2.55307	2117.61	2	1	0	0: No	0
102	FSGS	17	1	31.2394	4: Obese (BMI:>=30 or BMIPct:>95 for Ped)	116	62	46.5	76.82	0.780086	2: CentralSpot						5	5	0	0: No	0
110	FSGS	43	2	39.7086	4: Obese (BMI:>=30 or BMIPct:>95 for Ped)	133	90	40.7	52.64	3.86425	1: CentralTimed	172.5	44.64	853.6	3.86425	1912.19	30	25	0	0: No	1
113	FSGS	7	1	18.4414	3: Overweight (BMI:25=30 or BMIPct:85-95 for Ped)	96	64	36.4	124.03	5.4069	1: CentralTimed	313.6	58	2593.3	5.4069	4471.21	5	4	0	0: No	0
115	FSGS	61	1	28.9017	3: Overweight (BMI:25=30 or BMIPct:85-95 for Ped)	115	57	33	28.35	0.241535	1: CentralTimed	11.2	46.37	90.9	0.241535	196.03	18	15	0	0: No	0
119	FSGS	77	1	30.1038	4: Obese (BMI:>=30 or BMIPct:>95 for Ped)	155	88	38	34.35	1.07465	1: CentralTimed	78.6207	80.3527	N	0.978445		53	52	0	0: No	1
121	FSGS	58	2	28.3987	3: Overweight (BMI:25=30 or BMIPct:85-95 for Ped)	126	71	41	52.96	1.64514	1: CentralTimed	93	56.53	789.7	1.64514	1396.96	20	18	0	0: No	0
122	FSGS	15	1	28.9051	4: Obese (BMI:>=30 or BMIPct:>95 for Ped)	122	61	43.9	101.68	0.788609	1: CentralTimed	21.6	27.39	173.9	0.788609	634.9	0	0	0	0: No	0
126	FSGS	28	1	33.1032	4: Obese (BMI:>=30 or BMIPct:>95 for Ped)	120	83	46.6	120.95	3.51189	1: CentralTimed	409.1	116.49	3880.3	3.51189	3331.02	6	5	0	0: No	0
128	FSGS	28	2	20.6893	2: Normal weight (BMI:18.5-25 or BMIPct:5-85 for Ped)	137	95	26.7	9.88	0.917545	2: CentralSpot						57	51	1
129	FSGS	38	1	41.0578	4: Obese (BMI:>=30 or BMIPct:>95 for Ped)	127	80	35.9	31.39	2.49477	2: CentralSpot						71	70	0	0: No	0
132	FSGS	65	1	32.9879	4: Obese (BMI:>=30 or BMIPct:>95 for Ped)	140	74	40.6	81.58	2.76016	1: CentralTimed	67.9	24.6	539.6	2.76016	2193.5	15	14	0	0: No	0
135	FSGS	50	1	32.4219	4: Obese (BMI:>=30 or BMIPct:>95 for Ped)	128	76	42	89.26	3.36426	1: CentralTimed	369.8	109.92	3464.7	3.36426	3152.02			0	0: No	0
136	FSGS	26	1	30.2469	4: Obese (BMI:>=30 or BMIPct:>95 for Ped)	111	69	38.9	64.69	2.34151	1: CentralTimed	165.1	70.51	1173.6	2.34151	1664.44	27	23	0	0: No	0
137	FSGS	2	1	16	2: Normal weight (BMI:18.5-25 or BMIPct:5-85 for Ped)	102	68	39.2	128.13	13.6562	1: CentralTimed	525.9	38.51	4947.1	13.6562	12846.3	0	0	0	0: No	0
141	FSGS	63	1			140	63		90.58	0.998167	1: CentralTimed	98	98.18	833.6	0.998167	849.053			0	0: No	0
148	FSGS	66	1	33.0247	4: Obese (BMI:>=30 or BMIPct:>95 for Ped)	115	81	50	54.32	0.398015	1: CentralTimed	40.9	102.76	283.8	0.398015	276.18	16	13	0	0: No	0
149	FSGS	53	2	36.4964	4: Obese (BMI:>=30 or BMIPct:>95 for Ped)	135	84		86.94	8.66742	2: CentralSpot								0	0: No	1
155	FSGS	6	1	21.6567	4: Obese (BMI:>=30 or BMIPct:>95 for Ped)	118	83	43.5	100.4	0.681379	1: CentralTimed	24.7	36.25	119.2	0.681379	328.83	0	0	0	0: No	1
156	FSGS	25	2	22.2145	2: Normal weight (BMI:18.5-25 or BMIPct:5-85 for Ped)	114	70	38.1	95.51	0	1: CentralTimed	0	21.76	5.3	0	24.36			0	0: No	0
157	FSGS	13	1	24.0238	3: Overweight (BMI:25=30 or BMIPct:85-95 for Ped)	135	83	27.7	71.32	9.00777	2: CentralSpot						19	14	0	0: No	1
158	FSGS	8	2	22.32	4: Obese (BMI:>=30 or BMIPct:>95 for Ped)	126	84	37.4	118.34	3.93726	2: CentralSpot						8	6	0	0: No	0
163	FSGS	58	1	25.0423	3: Overweight (BMI:25=30 or BMIPct:85-95 for Ped)	109	59	45	54.06	1.20827	1: CentralTimed	30.4	25.16	277.4	1.20827	1102.54	10	9	0	0: No	0
164	FSGS	30	1	26.4538	3: Overweight (BMI:25=30 or BMIPct:85-95 for Ped)	136	81	37.7	77.52	0.21813	1: CentralTimed	7.7	35.3	74.3	0.21813	210.48			0	0: No	0
170	FSGS	66	1	24.6755	2: Normal weight (BMI:18.5-25 or BMIPct:5-85 for Ped)	115	71	40	60.79	0.294005	1: CentralTimed	7.7	26.19	46.5	0.294005	177.55	27	23	0	0: No	0
172	FSGS	29	1	35.8699	4: Obese (BMI:>=30 or BMIPct:>95 for Ped)	127	65	45.7	121.34	1.30505	1: CentralTimed	153.8	117.85	1264.2	1.30505	1072.72	0	0	0	0: No	0
175	FSGS	17	2	32.5469	4: Obese (BMI:>=30 or BMIPct:>95 for Ped)	117	71	38.6	77.09	13.41	4: LocalSpot 4: Direct Report						18	16	0	0: No	0
176	FSGS	14	1	22.5837	2: Normal weight (BMI:18.5-25 or BMIPct:5-85 for Ped)	128	71	42	90.98	2.21443	1: CentralTimed	116.9	52.79	968.2	2.21443	1834.06	0	0	0	0: No	0
183	FSGS	11	1	24.0666	4: Obese (BMI:>=30 or BMIPct:>95 for Ped)	93	68	38.5	88.73	0.400132	2: CentralSpot						0	0	0	0: No	0
191	FSGS	26	2			136	70	39.2	85.95	3.02663	1: CentralTimed	400	132.16	3910	3.02663	2958.54	20	10	0	0: No	0
192	FSGS	26	2	37.0983	4: Obese (BMI:>=30 or BMIPct:>95 for Ped)	110	78	41.3	44.77	3.12918	2: CentralSpot						7	7	0	0: No	0
194	FSGS	15	2	23.161	2: Normal weight (BMI:18.5-25 or BMIPct:5-85 for Ped)	94	56	41.6	84.05	0.741912	2: CentralSpot						0	0	0	0: No	0
195	FSGS	57	2	22.6398	2: Normal weight (BMI:18.5-25 or BMIPct:5-85 for Ped)	146	85	26	15.55	0.756303	1: CentralTimed	13.5	17.85	71.8	0.756303	402.24	80	80	0	1: Yes	1
198	FSGS	30	1	28.4082	3: Overweight (BMI:25=30 or BMIPct:85-95 for Ped)	123	65	45.2	117.49	1.00372	1: CentralTimed	56.6	56.39	428.1	1.00372	759.18	1	1	0	0: No	0
199	FSGS	46	1	39.1837	4: Obese (BMI:>=30 or BMIPct:>95 for Ped)	149	90	48.3	106.58	0.828318	1: CentralTimed	122.5	147.89	1286	0.828318	869.57	3	3	0	0: No	0
203	FSGS	16	2	40.0153	4: Obese (BMI:>=30 or BMIPct:>95 for Ped)	102	75	39.7	70.32	6.08629	1: CentralTimed	712.4	117.05	6381.3	6.08629	5451.77	10	8	0	0: No	1
206	FSGS	7	2	23.9055	4: Obese (BMI:>=30 or BMIPct:>95 for Ped)	103	57	38.8	103.35	1.37927	1: CentralTimed	106.3	77.07	978.9	1.37927	1270.14	36	32	0	0: No	0
207	FSGS	40	2	19.9219	2: Normal weight (BMI:18.5-25 or BMIPct:5-85 for Ped)	106	70	30	28.39	0.850596	1: CentralTimed	27.1	31.86	277.6	0.850596	871.31			0	1: Yes	1
210	FSGS	43	1	23.4493	2: Normal weight (BMI:18.5-25 or BMIPct:5-85 for Ped)	118	92	43	92.9	0.814157	1: CentralTimed	60.5	74.31	847.8	0.814157	1140.9	19	15	0	0: No	0
213	FSGS	28	1	38.1282	4: Obese (BMI:>=30 or BMIPct:>95 for Ped)	135	91	41.9	19.71	9.53669	2: CentralSpot						10	5	0	0: No	0
214	FSGS	33	1	31.4733	4: Obese (BMI:>=30 or BMIPct:>95 for Ped)	152	88	39.3	26.08	4.45542	2: CentralSpot						51	49	0	0: No	0
216	FSGS	77	1	29.4273	3: Overweight (BMI:25=30 or BMIPct:85-95 for Ped)	114	56	31.4	55.29	0.0863761	1: CentralTimed	2.2	25.47	9.2	0.0863761	36.12	25	20	0	0: No	0
217	FSGS	26	2	34.8053	4: Obese (BMI:>=30 or BMIPct:>95 for Ped)	148	93	34.7	77.22	3.27736	1: CentralTimed	205	92	N	2.22826				0	0: No	1
219	FSGS	16	1	43.6047	4: Obese (BMI:>=30 or BMIPct:>95 for Ped)	141	71	39.8	50.37	2.38449	1: CentralTimed	532.6	223.36	4356.6	2.38449	1950.48	16	13	0	0: No	1
220	FSGS	30	2	23.9319	2: Normal weight (BMI:18.5-25 or BMIPct:5-85 for Ped)	114	95	37.3	81.41	5.34959	1: CentralTimed	414.7	77.52	4370.2	5.34959	5637.51			0	0: No	0
221	FSGS	5	2	19.3136	4: Obese (BMI:>=30 or BMIPct:>95 for Ped)	119	50	38.2	119.85	0.470721	2: CentralSpot						4	4	0	0: No	0
227	FSGS	58	1	14.5317	1: Underweight (BMI:<18.5 or BMIPct:<5 for Ped)	154	92		89.22	6.42567	1: CentralTimed	474	85		5.57647		50	50	0	0: No	0
228	FSGS	29	1	24.5351	2: Normal weight (BMI:18.5-25 or BMIPct:5-85 for Ped)	120	70	50.5	38.95	1.45718	1: CentralTimed	21.1	14.48	35.8	1.45718	247.24	25	23	0	0: No	0
230	FSGS	56	2	34.3813	4: Obese (BMI:>=30 or BMIPct:>95 for Ped)	121	59	41.5	100.8	0.0447494	1: CentralTimed	1.5	33.52	0	0.0447494	0	2	3	0	0: No	0
233	FSGS	56	1	18.7562	2: Normal weight (BMI:18.5-25 or BMIPct:5-85 for Ped)	169	95	33.1	16.37	1.72043	1: CentralTimed	25.6	14.88	195.8	1.72043	1315.86	67	70	0	1: Yes	1
234	FSGS	54	1	27.3627	3: Overweight (BMI:25=30 or BMIPct:85-95 for Ped)	140	77	34.9	101.27	9.07956	1: CentralTimed	545.5	60.08	4198	9.07956	6987.35			0	0: No	0
238	FSGS	16	1	28.0816	4: Obese (BMI:>=30 or BMIPct:>95 for Ped)	158	89	47.6	70.34								13	12	0	0: No	0
239	FSGS	8	2	16.3146	2: Normal weight (BMI:18.5-25 or BMIPct:5-85 for Ped)	92	59	37.3	102.07	9.31925	12: Local Spot: Calculated						0	0	0	0: No	0
240	FSGS	11	2	23.4694	3: Overweight (BMI:25=30 or BMIPct:85-95 for Ped)	112	77	47.1	155.14	4.85034	2: CentralSpot						0	0	0	0: No	0
244	FSGS	8	2	13.5678	1: Underweight (BMI:<18.5 or BMIPct:<5 for Ped)	113	76	31.4	129.83	1.14577	1: CentralTimed	59.5	51.93	232.5	1.14577	447.72	4	4	0	0: No	0
248	FSGS	32	1	21.5029	2: Normal weight (BMI:18.5-25 or BMIPct:5-85 for Ped)	135	81	39.8	117.6	1.08231	2: CentralSpot								0	0: No	0
250	FSGS	44	1	26.2462	3: Overweight (BMI:25=30 or BMIPct:85-95 for Ped)	120	61		54.93	3.90922	1: CentralTimed	533.1	136.37	5413.6	3.90922	3969.79	20	15	0	0: No	0
251	FSGS	36	1	23.4509	2: Normal weight (BMI:18.5-25 or BMIPct:5-85 for Ped)	126	80	43.8	96.4	4.02689	1: CentralTimed	269.6	66.95	2323.8	4.02689	3470.95	4	2	0	0: No	0
253	FSGS	15	1	20.6612	2: Normal weight (BMI:18.5-25 or BMIPct:5-85 for Ped)	158	110	44.1	73.63	5.92389	1: CentralTimed	431.2	72.79	3254.6	5.92389	4471.22	2	3	0	0: No	1
259	FSGS	47	2	28.7868	3: Overweight (BMI:25=30 or BMIPct:85-95 for Ped)	134	90	21.1	30.79	4.68448	1: CentralTimed	101.7	21.71	578.5	4.68448	2664.67	55	56	0	0: No	0
262	FSGS	11	2	22.9398	3: Overweight (BMI:25=30 or BMIPct:85-95 for Ped)	119	77	39.7									5	4	0	0: No	0
269	FSGS	21	1	25.6163	3: Overweight (BMI:25=30 or BMIPct:85-95 for Ped)	132	76	30.2	11.46	3.94972	1: CentralTimed	238.8	60.46	1496.3	3.94972	2474.86	90	80	0	0: No	0
272	FSGS	20	1			141	51	37.6	24.85	2.3127	2: CentralSpot						95	90	0	1: Yes	1
273	FSGS	74	2	30.4076	4: Obese (BMI:>=30 or BMIPct:>95 for Ped)	128	64	30.8	12.54	5.05348	1: CentralTimed	18.9	3.74	172.4	5.05348	4609.63	54	54	0	1: Yes	1
281	FSGS	16	1	19.5998	2: Normal weight (BMI:18.5-25 or BMIPct:5-85 for Ped)	118	61	37.9	49.65	7.88839	1: CentralTimed	477.8	60.57	3091.1	7.88839	5103.35	12	6	0	0: No	0
282	FSGS	22	1	25.1164	3: Overweight (BMI:25=30 or BMIPct:85-95 for Ped)	126	78	31.1	41.23	3.48767	1: CentralTimed	290	83.15	1952.1	3.48767	2347.68	4	1	0	0: No	0
283	FSGS	5	1	17.5663	3: Overweight (BMI:25=30 or BMIPct:85-95 for Ped)	99	74	44.5	125.93	0.156951	1: CentralTimed	2.8	17.84	5.1	0.156951	28.59	0	0	0	0: No	1
288	FSGS	62	1	32.1463	4: Obese (BMI:>=30 or BMIPct:>95 for Ped)	127	83	45.6	58.48	0.10833	1: CentralTimed	5.8	53.54	19.5	0.10833	36.42	17	13	0	0: No	0
290	FSGS	17	1	20.9573	2: Normal weight (BMI:18.5-25 or BMIPct:5-85 for Ped)	99	72	N	57.8	0.26522	1: CentralTimed	39.6	149.31	387.5	0.26522	259.53			0	0: No	0
296	FSGS	8	2	18.7798	3: Overweight (BMI:25=30 or BMIPct:85-95 for Ped)	117	58	39.5	103.79	6.81092	2: CentralSpot						0	0	0	0: No	1
299	FSGS	65	1	36.3633	4: Obese (BMI:>=30 or BMIPct:>95 for Ped)	120	81	48.3	24.2	7.43935	2: CentralSpot								0	0: No	0
303	FSGS	42	2	31.6568	4: Obese (BMI:>=30 or BMIPct:>95 for Ped)	138	93	28.8	43.22	33.0482	1: CentralTimed	850	25.72	5220	33.0482	20295.5	22	27	0	0: No	0
305	FSGS	47	1	33.4272	4: Obese (BMI:>=30 or BMIPct:>95 for Ped)	134	92	36.3	29.91	0.755061	1: CentralTimed	37.3	49.4	313.2	0.755061	634.01	85	85	0	0: No	0
308	FSGS	21	1	52.5714	4: Obese (BMI:>=30 or BMIPct:>95 for Ped)	137	90	44	81.17	0.491158	1: CentralTimed	76.1	154.94	651.5	0.491158	420.49	5	4	0	0: No	0
309	FSGS	70	2	14.1994	1: Underweight (BMI:<18.5 or BMIPct:<5 for Ped)	88	54	41.8	42.54	1.08056	1: CentralTimed	33.8	31.28	297	1.08056	949.49	48	48	0	0: No	0
310	FSGS	39	2	19.4674	2: Normal weight (BMI:18.5-25 or BMIPct:5-85 for Ped)	99	63	29.3	41.1	1.70507	1: CentralTimed	85.1	49.91	1101.7	1.70507	2207.37	31	28	0	0: No	0
311	FSGS	4	2	19.3115	4: Obese (BMI:>=30 or BMIPct:>95 for Ped)	116	77	40.4	73.6	0.350218	1: CentralTimed	23.3	66.53	177.8	0.350218	267.25	0	0	0	0: No	1
317	FSGS	26	1	28.7347	3: Overweight (BMI:25=30 or BMIPct:85-95 for Ped)	155	110	37.3	65.52	2.3449	1: CentralTimed	233.2	99.45	1528.1	2.3449	1536.55	16	13	0	0: No	0
318	FSGS	49	1	26.8519	3: Overweight (BMI:25=30 or BMIPct:85-95 for Ped)	124	72	45	102.81	0.90932	1: CentralTimed	72.1	79.29	616	0.90932	776.89	3	3	0	0: No	0
325	FSGS	16	1	21.6761	2: Normal weight (BMI:18.5-25 or BMIPct:5-85 for Ped)	113	60	52.9	84.2	5.66274	1: CentralTimed	860	151.87	7677.4	5.66274	5055.24	0	0	0	0: No	0
327	FSGS	74	2	26.9768	3: Overweight (BMI:25=30 or BMIPct:85-95 for Ped)	140	61	34.5	62.99	4.68975	1: CentralTimed	130	27.72	1310	4.68975	4725.83	15	13	0	0: No	0
328	FSGS	24	1	24.9633	2: Normal weight (BMI:18.5-25 or BMIPct:5-85 for Ped)	121	85	42.4	78.64	0.788875	1: CentralTimed	31.2	39.55	238.2	0.788875	602.28	22	19	0	0: No	0
329	FSGS	66	1	29.3575	3: Overweight (BMI:25=30 or BMIPct:85-95 for Ped)	102	57	37.3	104.73	0.288148	1: CentralTimed	15.9	55.18	1.8	0.288148	3.26	3	0	0	0: No	0
330	FSGS	37	2	37.5876	4: Obese (BMI:>=30 or BMIPct:>95 for Ped)	145	94	32.2	22.44	0.9375	1: CentralTimed	29.4	31.36	236.7	0.9375	754.78	78	78	0	0: No	0

## Sheet: RAAS Block
ScholeyID	ENST00000252519.7 (ACE2)	Diagnosis	Sex	RAASblockPrev
1	5.70322	FSGS	2: Female	0
2	6.32816	FSGS	2: Female	1
3	5.54489	FSGS	1: Male	1
13	6.51525	FSGS	1: Male	1
15	5.31258	FSGS	2: Female	1
18	5.37555	FSGS	1: Male	0
30	5.49057	FSGS	2: Female	1
33	5.2053	FSGS	1: Male	1
36	6.1363	FSGS	2: Female	1
40	5.38435	FSGS	1: Male	1
43	6.03238	FSGS	1: Male	1
50	7.43843	FSGS	2: Female	1
51	5.32011	FSGS	2: Female	1
54	7.23903	FSGS	2: Female	0
56	6.12619	FSGS	2: Female	0
59	4.82739	FSGS	1: Male	1
60	6.87727	FSGS	2: Female	1
63	5.68881	FSGS	2: Female	1
74	5.12555	FSGS	1: Male	1
75	5.26004	FSGS	1: Male	1
79	6.10033	FSGS	2: Female	0
85	6.14465	FSGS	2: Female	1
87	5.7796	FSGS	1: Male	1
92	5.78267	FSGS	1: Male	0
93	3.61887	FSGS	1: Male	1
95	6.74375	FSGS	1: Male	1
99	5.97754	FSGS	2: Female	1
100	5.72283	FSGS	1: Male	0
102	5.67055	FSGS	1: Male	1
110	5.87455	FSGS	2: Female	1
113	5.95666	FSGS	1: Male	1
115	5.8967	FSGS	1: Male	1
119	3.81583	FSGS	1: Male	1
121	6.04864	FSGS	2: Female	1
122	6.17881	FSGS	1: Male	1
128	4.59001	FSGS	2: Female	1
129	4.79006	FSGS	1: Male	1
132	5.41003	FSGS	1: Male	1
135	6.23209	FSGS	1: Male	1
136	5.44062	FSGS	1: Male	1
137	5.44806	FSGS	1: Male	0
141	5.90396	FSGS	1: Male	1
148	5.61051	FSGS	1: Male	1
149	6.51525	FSGS	2: Female	1
155	5.71681	FSGS	1: Male	1
156	3.90067	FSGS	2: Female	1
157	5.42818	FSGS	1: Male	0
158	6.14548	FSGS	2: Female	0
163	6.60958	FSGS	1: Male	1
164	5.77326	FSGS	1: Male	1
170	4.55196	FSGS	1: Male	1
172	5.49993	FSGS	1: Male	1
175	6.39629	FSGS	2: Female	1
176	6.04581	FSGS	1: Male	1
183	5.72684	FSGS	1: Male	0
191	6.45054	FSGS	2: Female	1
192	6.37347	FSGS	2: Female	1
194	6.67141	FSGS	2: Female	1
195	5.8694	FSGS	2: Female	0
198	5.25804	FSGS	1: Male	1
199	3.91579	FSGS	1: Male	1
203	4.90841	FSGS	2: Female	1
206	7.18891	FSGS	2: Female	1
207	5.09275	FSGS	2: Female	1
213	2.70553	FSGS	1: Male	1
214	3.93741	FSGS	1: Male	1
216	4.26931	FSGS	1: Male	1
217	6.44739	FSGS	2: Female	0
219	4.35286	FSGS	1: Male	0
220	6.19236	FSGS	2: Female	1
221	6.60958	FSGS	2: Female	1
227	5.93701	FSGS	1: Male	1
228	0	FSGS	1: Male	0
230	6.57944	FSGS	2: Female	0
233	5.11547	FSGS	1: Male	0
234	5.42584	FSGS	1: Male	1
238	5.18882	FSGS	1: Male	1
239	6.49053	FSGS	2: Female	1
240	0.689437	FSGS	2: Female	0
244	6.13883	FSGS	2: Female	1
248	6.43445	FSGS	1: Male	1
250	5.42985	FSGS	1: Male	0
251	4.86626	FSGS	1: Male	1
253	6.38428	FSGS	1: Male	1
259	5.41197	FSGS	2: Female	0
262	6.3263	FSGS	2: Female	1
269	5.22285	FSGS	1: Male	1
272	4.78284	FSGS	1: Male	1
281	5.27596	FSGS	1: Male	0
282	5.69269	FSGS	1: Male	0
283	6.11689	FSGS	1: Male	0
288	5.15703	FSGS	1: Male	1
290	5.41134	FSGS	1: Male	0
296	6.86345	FSGS	2: Female	1
299	4.35125	FSGS	1: Male	1
303	6.20712	FSGS	2: Female	1
305	3.89609	FSGS	1: Male	0
309	5.61654	FSGS	2: Female	0
310	6.05874	FSGS	2: Female	1
311	5.87376	FSGS	2: Female	1
317	5.29815	FSGS	1: Male	0
318	5.52167	FSGS	1: Male	0
325	6.05558	FSGS	1: Male	1
327	6.77409	FSGS	2: Female	1
328	6.32913	FSGS	1: Male	1
329	5.82054	FSGS	1: Male	1
330	4.64934	FSGS	2: Female	1

## Sheet: Age
ScholeyID	ENST00000252519.7 (ACE2)	Diagnosis	Sex	Age at baseline visit
1	5.70322	FSGS	2: Female	4
2	6.32816	FSGS	2: Female	4
3	5.54489	FSGS	1: Male	37
13	6.51525	FSGS	1: Male	13
15	5.31258	FSGS	2: Female	28
18	5.37555	FSGS	1: Male	16
30	5.49057	FSGS	2: Female	19
33	5.2053	FSGS	1: Male	29
36	6.1363	FSGS	2: Female	54
40	5.38435	FSGS	1: Male	14
43	6.03238	FSGS	1: Male	34
50	7.43843	FSGS	2: Female	47
51	5.32011	FSGS	2: Female	12
54	7.23903	FSGS	2: Female	21
56	6.12619	FSGS	2: Female	12
59	4.82739	FSGS	1: Male	56
60	6.87727	FSGS	2: Female	50
63	5.68881	FSGS	2: Female	4
74	5.12555	FSGS	1: Male	48
75	5.26004	FSGS	1: Male	46
79	6.10033	FSGS	2: Female	47
85	6.14465	FSGS	2: Female	32
87	5.7796	FSGS	1: Male	43
92	5.78267	FSGS	1: Male	63
93	3.61887	FSGS	1: Male	55
95	6.74375	FSGS	1: Male	6
99	5.97754	FSGS	2: Female	13
100	5.72283	FSGS	1: Male	13
102	5.67055	FSGS	1: Male	17
110	5.87455	FSGS	2: Female	43
113	5.95666	FSGS	1: Male	7
115	5.8967	FSGS	1: Male	61
119	3.81583	FSGS	1: Male	77
121	6.04864	FSGS	2: Female	58
122	6.17881	FSGS	1: Male	15
128	4.59001	FSGS	2: Female	28
129	4.79006	FSGS	1: Male	38
132	5.41003	FSGS	1: Male	65
135	6.23209	FSGS	1: Male	50
136	5.44062	FSGS	1: Male	26
137	5.44806	FSGS	1: Male	2
141	5.90396	FSGS	1: Male	63
148	5.61051	FSGS	1: Male	66
149	6.51525	FSGS	2: Female	53
155	5.71681	FSGS	1: Male	6
156	3.90067	FSGS	2: Female	25
157	5.42818	FSGS	1: Male	13
158	6.14548	FSGS	2: Female	8
163	6.60958	FSGS	1: Male	58
164	5.77326	FSGS	1: Male	30
170	4.55196	FSGS	1: Male	66
172	5.49993	FSGS	1: Male	29
175	6.39629	FSGS	2: Female	17
176	6.04581	FSGS	1: Male	14
183	5.72684	FSGS	1: Male	11
191	6.45054	FSGS	2: Female	26
192	6.37347	FSGS	2: Female	26
194	6.67141	FSGS	2: Female	15
195	5.8694	FSGS	2: Female	57
198	5.25804	FSGS	1: Male	30
199	3.91579	FSGS	1: Male	46
203	4.90841	FSGS	2: Female	16
206	7.18891	FSGS	2: Female	7
207	5.09275	FSGS	2: Female	40
213	2.70553	FSGS	1: Male	28
214	3.93741	FSGS	1: Male	33
216	4.26931	FSGS	1: Male	77
217	6.44739	FSGS	2: Female	26
219	4.35286	FSGS	1: Male	16
220	6.19236	FSGS	2: Female	30
221	6.60958	FSGS	2: Female	5
227	5.93701	FSGS	1: Male	58
230	6.57944	FSGS	2: Female	56
233	5.11547	FSGS	1: Male	56
234	5.42584	FSGS	1: Male	54
238	5.18882	FSGS	1: Male	16
239	6.49053	FSGS	2: Female	8
240	0.689437	FSGS	2: Female	11
244	6.13883	FSGS	2: Female	8
248	6.43445	FSGS	1: Male	32
250	5.42985	FSGS	1: Male	44
251	4.86626	FSGS	1: Male	36
253	6.38428	FSGS	1: Male	15
259	5.41197	FSGS	2: Female	47
262	6.3263	FSGS	2: Female	11
269	5.22285	FSGS	1: Male	21
272	4.78284	FSGS	1: Male	20
281	5.27596	FSGS	1: Male	16
282	5.69269	FSGS	1: Male	22
283	6.11689	FSGS	1: Male	5
288	5.15703	FSGS	1: Male	62
290	5.41134	FSGS	1: Male	17
296	6.86345	FSGS	2: Female	8
299	4.35125	FSGS	1: Male	65
303	6.20712	FSGS	2: Female	42
305	3.89609	FSGS	1: Male	47
309	5.61654	FSGS	2: Female	70
310	6.05874	FSGS	2: Female	39
311	5.87376	FSGS	2: Female	4
317	5.29815	FSGS	1: Male	26
318	5.52167	FSGS	1: Male	49
325	6.05558	FSGS	1: Male	16
327	6.77409	FSGS	2: Female	74
328	6.32913	FSGS	1: Male	24
329	5.82054	FSGS	1: Male	66
330	4.64934	FSGS	2: Female	37

## Sheet: eGFR
ScholeyID	ENST00000252519.7 (ACE2)	Diagnosis	Sex	eGFR
1	5.70322	FSGS	2: Female	77.53
2	6.32816	FSGS	2: Female	118.18
3	5.54489	FSGS	1: Male	72.39
13	6.51525	FSGS	1: Male	84.45
15	5.31258	FSGS	2: Female	62.08
18	5.37555	FSGS	1: Male	67.19
30	5.49057	FSGS	2: Female	98.5
33	5.2053	FSGS	1: Male	58.05
36	6.1363	FSGS	2: Female	23.3
40	5.38435	FSGS	1: Male	49.26
43	6.03238	FSGS	1: Male	113.14
50	7.43843	FSGS	2: Female	30.27
51	5.32011	FSGS	2: Female	113.48
54	7.23903	FSGS	2: Female	67.9
56	6.12619	FSGS	2: Female	140.99
59	4.82739	FSGS	1: Male	32.38
60	6.87727	FSGS	2: Female	82.22
63	5.68881	FSGS	2: Female	92.72
74	5.12555	FSGS	1: Male	51.49
75	5.26004	FSGS	1: Male	84.71
79	6.10033	FSGS	2: Female	91.95
85	6.14465	FSGS	2: Female	78.25
87	5.7796	FSGS	1: Male	54.45
92	5.78267	FSGS	1: Male	42.28
93	3.61887	FSGS	1: Male	18.4
95	6.74375	FSGS	1: Male	156.92
99	5.97754	FSGS	2: Female	69.45
100	5.72283	FSGS	1: Male	106.6
102	5.67055	FSGS	1: Male	76.82
110	5.87455	FSGS	2: Female	52.64
113	5.95666	FSGS	1: Male	124.03
115	5.8967	FSGS	1: Male	28.35
119	3.81583	FSGS	1: Male	34.35
121	6.04864	FSGS	2: Female	52.96
122	6.17881	FSGS	1: Male	101.68
128	4.59001	FSGS	2: Female	9.88
129	4.79006	FSGS	1: Male	31.39
132	5.41003	FSGS	1: Male	81.58
135	6.23209	FSGS	1: Male	89.26
136	5.44062	FSGS	1: Male	64.69
137	5.44806	FSGS	1: Male	128.13
141	5.90396	FSGS	1: Male	90.58
148	5.61051	FSGS	1: Male	54.32
149	6.51525	FSGS	2: Female	86.94
155	5.71681	FSGS	1: Male	100.4
156	3.90067	FSGS	2: Female	95.51
157	5.42818	FSGS	1: Male	71.32
158	6.14548	FSGS	2: Female	118.34
163	6.60958	FSGS	1: Male	54.06
164	5.77326	FSGS	1: Male	77.52
170	4.55196	FSGS	1: Male	60.79
172	5.49993	FSGS	1: Male	121.34
175	6.39629	FSGS	2: Female	77.09
176	6.04581	FSGS	1: Male	90.98
183	5.72684	FSGS	1: Male	88.73
191	6.45054	FSGS	2: Female	85.95
192	6.37347	FSGS	2: Female	44.77
194	6.67141	FSGS	2: Female	84.05
195	5.8694	FSGS	2: Female	15.55
198	5.25804	FSGS	1: Male	117.49
199	3.91579	FSGS	1: Male	106.58
203	4.90841	FSGS	2: Female	70.32
206	7.18891	FSGS	2: Female	103.35
207	5.09275	FSGS	2: Female	28.39
213	2.70553	FSGS	1: Male	19.71
214	3.93741	FSGS	1: Male	26.08
216	4.26931	FSGS	1: Male	55.29
217	6.44739	FSGS	2: Female	77.22
219	4.35286	FSGS	1: Male	50.37
220	6.19236	FSGS	2: Female	81.41
221	6.60958	FSGS	2: Female	119.85
227	5.93701	FSGS	1: Male	89.22
230	6.57944	FSGS	2: Female	100.8
233	5.11547	FSGS	1: Male	16.37
234	5.42584	FSGS	1: Male	101.27
238	5.18882	FSGS	1: Male	70.34
239	6.49053	FSGS	2: Female	102.07
240	0.689437	FSGS	2: Female	155.14
244	6.13883	FSGS	2: Female	129.83
248	6.43445	FSGS	1: Male	117.6
250	5.42985	FSGS	1: Male	54.93
251	4.86626	FSGS	1: Male	96.4
253	6.38428	FSGS	1: Male	73.63
259	5.41197	FSGS	2: Female	30.79
269	5.22285	FSGS	1: Male	11.46
272	4.78284	FSGS	1: Male	24.85
281	5.27596	FSGS	1: Male	49.65
282	5.69269	FSGS	1: Male	41.23
283	6.11689	FSGS	1: Male	125.93
288	5.15703	FSGS	1: Male	58.48
290	5.41134	FSGS	1: Male	57.8
296	6.86345	FSGS	2: Female	103.79
299	4.35125	FSGS	1: Male	24.2
303	6.20712	FSGS	2: Female	43.22
305	3.89609	FSGS	1: Male	29.91
309	5.61654	FSGS	2: Female	42.54
310	6.05874	FSGS	2: Female	41.1
311	5.87376	FSGS	2: Female	73.6
317	5.29815	FSGS	1: Male	65.52
318	5.52167	FSGS	1: Male	102.81
325	6.05558	FSGS	1: Male	84.2
327	6.77409	FSGS	2: Female	62.99
328	6.32913	FSGS	1: Male	78.64
329	5.82054	FSGS	1: Male	104.73
330	4.64934	FSGS	2: Female	22.44

## Sheet: UPCR
ScholeyID	ENST00000252519.7 (ACE2)	Diagnosis	UPCRTimed	Sex
3	5.54489	FSGS	4.65802	1: Male
15	5.31258	FSGS	0.427863	2: Female
18	5.37555	FSGS	1.16238	1: Male
30	5.49057	FSGS	0.686393	2: Female
33	5.2053	FSGS	1.68496	1: Male
36	6.1363	FSGS	3.14317	2: Female
40	5.38435	FSGS	7.84623	1: Male
43	6.03238	FSGS	1.5339	1: Male
50	7.43843	FSGS	4.13364	2: Female
56	6.12619	FSGS	1.789	2: Female
59	4.82739	FSGS	3.07499	1: Male
60	6.87727	FSGS	1.09567	2: Female
74	5.12555	FSGS	10.4432	1: Male
75	5.26004	FSGS	7.02142	1: Male
79	6.10033	FSGS	4.78818	2: Female
85	6.14465	FSGS	1.06925	2: Female
87	5.7796	FSGS	0.808931	1: Male
92	5.78267	FSGS	8.66917	1: Male
93	3.61887	FSGS	2.58729	1: Male
99	5.97754	FSGS	0.636521	2: Female
100	5.72283	FSGS	2.55307	1: Male
110	5.87455	FSGS	3.86425	2: Female
113	5.95666	FSGS	5.4069	1: Male
115	5.8967	FSGS	0.241535	1: Male
119	3.81583	FSGS	0.978445	1: Male
121	6.04864	FSGS	1.64514	2: Female
122	6.17881	FSGS	0.788609	1: Male
132	5.41003	FSGS	2.76016	1: Male
135	6.23209	FSGS	3.36426	1: Male
136	5.44062	FSGS	2.34151	1: Male
137	5.44806	FSGS	13.6562	1: Male
141	5.90396	FSGS	0.998167	1: Male
148	5.61051	FSGS	0.398015	1: Male
155	5.71681	FSGS	0.681379	1: Male
163	6.60958	FSGS	1.20827	1: Male
164	5.77326	FSGS	0.21813	1: Male
170	4.55196	FSGS	0.294005	1: Male
172	5.49993	FSGS	1.30505	1: Male
176	6.04581	FSGS	2.21443	1: Male
191	6.45054	FSGS	3.02663	2: Female
195	5.8694	FSGS	0.756303	2: Female
198	5.25804	FSGS	1.00372	1: Male
199	3.91579	FSGS	0.828318	1: Male
203	4.90841	FSGS	6.08629	2: Female
206	7.18891	FSGS	1.37927	2: Female
207	5.09275	FSGS	0.850596	2: Female
216	4.26931	FSGS	0.0863761	1: Male
217	6.44739	FSGS	2.22826	2: Female
219	4.35286	FSGS	2.38449	1: Male
220	6.19236	FSGS	5.34959	2: Female
227	5.93701	FSGS	5.57647	1: Male
230	6.57944	FSGS	0.0447494	2: Female
233	5.11547	FSGS	1.72043	1: Male
234	5.42584	FSGS	9.07956	1: Male
244	6.13883	FSGS	1.14577	2: Female
250	5.42985	FSGS	3.90922	1: Male
251	4.86626	FSGS	4.02689	1: Male
253	6.38428	FSGS	5.92389	1: Male
259	5.41197	FSGS	4.68448	2: Female
269	5.22285	FSGS	3.94972	1: Male
281	5.27596	FSGS	7.88839	1: Male
282	5.69269	FSGS	3.48767	1: Male
283	6.11689	FSGS	0.156951	1: Male
288	5.15703	FSGS	0.10833	1: Male
290	5.41134	FSGS	0.26522	1: Male
303	6.20712	FSGS	33.0482	2: Female
305	3.89609	FSGS	0.755061	1: Male
309	5.61654	FSGS	1.08056	2: Female
310	6.05874	FSGS	1.70507	2: Female
311	5.87376	FSGS	0.350218	2: Female
317	5.29815	FSGS	2.3449	1: Male
318	5.52167	FSGS	0.90932	1: Male
325	6.05558	FSGS	5.66274	1: Male
327	6.77409	FSGS	4.68975	2: Female
328	6.32913	FSGS	0.788875	1: Male
329	5.82054	FSGS	0.288148	1: Male
330	4.64934	FSGS	0.9375	2: Female

## Sheet: Blood Pressure
ScholeyID	ENST00000252519.7 (ACE2)	Diagnosis.x	Sitting Systolic	Sitting Diastolic	Sex
1	5.70322	FSGS	95	68	2: Female
2	6.32816	FSGS	97	58	2: Female
3	5.54489	FSGS	119	73	1: Male
13	6.51525	FSGS	128	86	1: Male
15	5.31258	FSGS	103	73	2: Female
18	5.37555	FSGS	114	70	1: Male
30	5.49057	FSGS	126	90	2: Female
33	5.2053	FSGS	117	58	1: Male
36	6.1363	FSGS	125	83	2: Female
40	5.38435	FSGS	114	61	1: Male
43	6.03238	FSGS	127	86	1: Male
50	7.43843	FSGS	129	61	2: Female
51	5.32011	FSGS	134	78	2: Female
54	7.23903	FSGS	115	71	2: Female
56	6.12619	FSGS	109	55	2: Female
59	4.82739	FSGS	145	88	1: Male
60	6.87727	FSGS	103	68	2: Female
63	5.68881	FSGS	106	61	2: Female
74	5.12555	FSGS	113	80	1: Male
75	5.26004	FSGS	128	68	1: Male
79	6.10033	FSGS	125	85	2: Female
85	6.14465	FSGS	112	72	2: Female
87	5.7796	FSGS	116	80	1: Male
92	5.78267	FSGS	108	91	1: Male
93	3.61887	FSGS	138	86	1: Male
95	6.74375	FSGS	120	83	1: Male
99	5.97754	FSGS	103	72	2: Female
100	5.72283	FSGS	111	63	1: Male
102	5.67055	FSGS	116	62	1: Male
110	5.87455	FSGS	133	90	2: Female
113	5.95666	FSGS	96	64	1: Male
115	5.8967	FSGS	115	57	1: Male
119	3.81583	FSGS	155	88	1: Male
121	6.04864	FSGS	126	71	2: Female
122	6.17881	FSGS	122	61	1: Male
128	4.59001	FSGS	137	95	2: Female
129	4.79006	FSGS	127	80	1: Male
132	5.41003	FSGS	140	74	1: Male
135	6.23209	FSGS	128	76	1: Male
136	5.44062	FSGS	111	69	1: Male
137	5.44806	FSGS	102	68	1: Male
141	5.90396	FSGS	140	63	1: Male
148	5.61051	FSGS	115	81	1: Male
149	6.51525	FSGS	135	84	2: Female
155	5.71681	FSGS	118	83	1: Male
156	3.90067	FSGS	114	70	2: Female
157	5.42818	FSGS	135	83	1: Male
158	6.14548	FSGS	126	84	2: Female
163	6.60958	FSGS	109	59	1: Male
164	5.77326	FSGS	136	81	1: Male
170	4.55196	FSGS	115	71	1: Male
172	5.49993	FSGS	127	65	1: Male
175	6.39629	FSGS	117	71	2: Female
176	6.04581	FSGS	128	71	1: Male
183	5.72684	FSGS	93	68	1: Male
191	6.45054	FSGS	136	70	2: Female
192	6.37347	FSGS	110	78	2: Female
194	6.67141	FSGS	94	56	2: Female
195	5.8694	FSGS	146	85	2: Female
198	5.25804	FSGS	123	65	1: Male
199	3.91579	FSGS	149	90	1: Male
203	4.90841	FSGS	102	75	2: Female
206	7.18891	FSGS	103	57	2: Female
207	5.09275	FSGS	106	70	2: Female
213	2.70553	FSGS	135	91	1: Male
214	3.93741	FSGS	152	88	1: Male
216	4.26931	FSGS	114	56	1: Male
217	6.44739	FSGS	148	93	2: Female
219	4.35286	FSGS	141	71	1: Male
220	6.19236	FSGS	114	95	2: Female
221	6.60958	FSGS	119	50	2: Female
227	5.93701	FSGS	154	92	1: Male
230	6.57944	FSGS	121	59	2: Female
233	5.11547	FSGS	169	95	1: Male
234	5.42584	FSGS	140	77	1: Male
238	5.18882	FSGS	158	89	1: Male
239	6.49053	FSGS	92	59	2: Female
240	0.689437	FSGS	112	77	2: Female
244	6.13883	FSGS	113	76	2: Female
248	6.43445	FSGS	135	81	1: Male
250	5.42985	FSGS	120	61	1: Male
251	4.86626	FSGS	126	80	1: Male
253	6.38428	FSGS	158	110	1: Male
259	5.41197	FSGS	134	90	2: Female
262	6.3263	FSGS	119	77	2: Female
269	5.22285	FSGS	132	76	1: Male
272	4.78284	FSGS	141	51	1: Male
281	5.27596	FSGS	118	61	1: Male
282	5.69269	FSGS	126	78	1: Male
283	6.11689	FSGS	99	74	1: Male
288	5.15703	FSGS	127	83	1: Male
290	5.41134	FSGS	99	72	1: Male
296	6.86345	FSGS	117	58	2: Female
299	4.35125	FSGS	120	81	1: Male
303	6.20712	FSGS	138	93	2: Female
305	3.89609	FSGS	134	92	1: Male
309	5.61654	FSGS	88	54	2: Female
310	6.05874	FSGS	99	63	2: Female
311	5.87376	FSGS	116	77	2: Female
317	5.29815	FSGS	155	110	1: Male
318	5.52167	FSGS	124	72	1: Male
325	6.05558	FSGS	113	60	1: Male
327	6.77409	FSGS	140	61	2: Female
328	6.32913	FSGS	121	85	1: Male
329	5.82054	FSGS	102	57	1: Male
330	4.64934	FSGS	145	94	2: Female

## Sheet: IF% and TA%
ScholeyID	Diagnosis	Interstitial fibrosis (%)	Tubular atrophy (%)	ENST00000252519.7 (ACE2)	Sex
1	FSGS	3	2	5.70322	2: Female
2	FSGS	4	3	6.32816	2: Female
3	FSGS	0	0	5.54489	1: Male
13	FSGS	15	10	6.51525	1: Male
15	FSGS	15	13	5.31258	2: Female
18	FSGS	28	23	5.37555	1: Male
30	FSGS	10	9	5.49057	2: Female
43	FSGS	6	5	6.03238	1: Male
50	FSGS	67	65	7.43843	2: Female
51	FSGS	9	8	5.32011	2: Female
56	FSGS	0	0	6.12619	2: Female
59	FSGS	57	66	4.82739	1: Male
60	FSGS	5	4	6.87727	2: Female
63	FSGS	0	1	5.68881	2: Female
74	FSGS	57	58	5.12555	1: Male
75	FSGS	25	20	5.26004	1: Male
79	FSGS	33	33	6.10033	2: Female
85	FSGS	8	7	6.14465	2: Female
87	FSGS	19	16	5.7796	1: Male
92	FSGS	18	12	5.78267	1: Male
93	FSGS	69	71	3.61887	1: Male
95	FSGS	0	0	6.74375	1: Male
99	FSGS	9	6	5.97754	2: Female
100	FSGS	2	1	5.72283	1: Male
102	FSGS	5	5	5.67055	1: Male
110	FSGS	30	25	5.87455	2: Female
113	FSGS	5	4	5.95666	1: Male
115	FSGS	18	15	5.8967	1: Male
119	FSGS	53	52	3.81583	1: Male
121	FSGS	20	18	6.04864	2: Female
122	FSGS	0	0	6.17881	1: Male
128	FSGS	57	51	4.59001	2: Female
129	FSGS	71	70	4.79006	1: Male
132	FSGS	15	14	5.41003	1: Male
136	FSGS	27	23	5.44062	1: Male
137	FSGS	0	0	5.44806	1: Male
148	FSGS	16	13	5.61051	1: Male
155	FSGS	0	0	5.71681	1: Male
157	FSGS	19	14	5.42818	1: Male
158	FSGS	8	6	6.14548	2: Female
163	FSGS	10	9	6.60958	1: Male
170	FSGS	27	23	4.55196	1: Male
172	FSGS	0	0	5.49993	1: Male
175	FSGS	18	16	6.39629	2: Female
176	FSGS	0	0	6.04581	1: Male
183	FSGS	0	0	5.72684	1: Male
191	FSGS	20	10	6.45054	2: Female
192	FSGS	7	7	6.37347	2: Female
194	FSGS	0	0	6.67141	2: Female
195	FSGS	80	80	5.8694	2: Female
198	FSGS	1	1	5.25804	1: Male
199	FSGS	3	3	3.91579	1: Male
203	FSGS	10	8	4.90841	2: Female
206	FSGS	36	32	7.18891	2: Female
213	FSGS	10	5	2.70553	1: Male
214	FSGS	51	49	3.93741	1: Male
216	FSGS	25	20	4.26931	1: Male
219	FSGS	16	13	4.35286	1: Male
221	FSGS	4	4	6.60958	2: Female
227	FSGS	50	50	5.93701	1: Male
230	FSGS	2	3	6.57944	2: Female
233	FSGS	67	70	5.11547	1: Male
238	FSGS	13	12	5.18882	1: Male
239	FSGS	0	0	6.49053	2: Female
240	FSGS	0	0	0.689437	2: Female
244	FSGS	4	4	6.13883	2: Female
250	FSGS	20	15	5.42985	1: Male
251	FSGS	4	2	4.86626	1: Male
253	FSGS	2	3	6.38428	1: Male
259	FSGS	55	56	5.41197	2: Female
262	FSGS	5	4	6.3263	2: Female
269	FSGS	90	80	5.22285	1: Male
272	FSGS	95	90	4.78284	1: Male
281	FSGS	12	6	5.27596	1: Male
282	FSGS	4	1	5.69269	1: Male
283	FSGS	0	0	6.11689	1: Male
288	FSGS	17	13	5.15703	1: Male
296	FSGS	0	0	6.86345	2: Female
303	FSGS	22	27	6.20712	2: Female
305	FSGS	85	85	3.89609	1: Male
309	FSGS	48	48	5.61654	2: Female
310	FSGS	31	28	6.05874	2: Female
311	FSGS	0	0	5.87376	2: Female
317	FSGS	16	13	5.29815	1: Male
318	FSGS	3	3	5.52167	1: Male
325	FSGS	0	0	6.05558	1: Male
327	FSGS	15	13	6.77409	2: Female
328	FSGS	22	19	6.32913	1: Male
329	FSGS	3	0	5.82054	1: Male
330	FSGS	78	78	4.64934	2: Female

## Sheet: ACE2+TNF
ScholeyID	ENST00000252519.7 (ACE2)	ENST00000449264.2 (TNF)	Diagnosis	Sex
1	5.70322	0.0248885	FSGS	2: Female
2	6.32816	0.0538968	FSGS	2: Female
3	5.54489	0.0697417	FSGS	1: Male
13	6.51525	0.0659341	FSGS	1: Male
15	5.31258	0.0591399	FSGS	2: Female
18	5.37555	0.0589829	FSGS	1: Male
30	5.49057	0.0432518	FSGS	2: Female
33	5.2053	0.605033	FSGS	1: Male
36	6.1363	0.0806181	FSGS	2: Female
40	5.38435	0.153377	FSGS	1: Male
50	7.43843	0.167009	FSGS	2: Female
51	5.32011	0.063594	FSGS	2: Female
59	4.82739	0.279438	FSGS	1: Male
60	6.87727	0.127536	FSGS	2: Female
63	5.68881	0.12359	FSGS	2: Female
74	5.12555	0.596286	FSGS	1: Male
75	5.26004	0.383656	FSGS	1: Male
79	6.10033	0.0590385	FSGS	2: Female
85	6.14465	0.0779892	FSGS	2: Female
87	5.7796	0.253097	FSGS	1: Male
92	5.78267	0.192622	FSGS	1: Male
93	3.61887	0.408115	FSGS	1: Male
99	5.97754	0.521415	FSGS	2: Female
110	5.87455	0.146128	FSGS	2: Female
113	5.95666	0.0295816	FSGS	1: Male
115	5.8967	0.209948	FSGS	1: Male
119	3.81583	0.548469	FSGS	1: Male
121	6.04864	0.730894	FSGS	2: Female
122	6.17881	0.0952812	FSGS	1: Male
128	4.59001	0.201734	FSGS	2: Female
129	4.79006	0.230546	FSGS	1: Male
132	5.41003	0.0700597	FSGS	1: Male
135	6.23209	0.102443	FSGS	1: Male
136	5.44062	0.191436	FSGS	1: Male
137	5.44806	0.0883341	FSGS	1: Male
141	5.90396	0.127676	FSGS	1: Male
148	5.61051	0.120372	FSGS	1: Male
149	6.51525	0.134774	FSGS	2: Female
155	5.71681	0.0440883	FSGS	1: Male
156	3.90067	1.16724	FSGS	2: Female
157	5.42818	0.0332115	FSGS	1: Male
158	6.14548	0.0523023	FSGS	2: Female
163	6.60958	0.078247	FSGS	1: Male
170	4.55196	0.211475	FSGS	1: Male
175	6.39629	0.298395	FSGS	2: Female
176	6.04581	0.0277147	FSGS	1: Male
183	5.72684	0.0810654	FSGS	1: Male
192	6.37347	0.136909	FSGS	2: Female
194	6.67141	0.0552157	FSGS	2: Female
198	5.25804	0.0198025	FSGS	1: Male
203	4.90841	0.0958869	FSGS	2: Female
206	7.18891	0.136948	FSGS	2: Female
207	5.09275	0.436267	FSGS	2: Female
213	2.70553	0.532618	FSGS	1: Male
214	3.93741	0.482682	FSGS	1: Male
216	4.26931	0.12064	FSGS	1: Male
217	6.44739	0.181917	FSGS	2: Female
219	4.35286	0.254107	FSGS	1: Male
220	6.19236	0.140725	FSGS	2: Female
221	6.60958	0.113531	FSGS	2: Female
227	5.93701	0.23056	FSGS	1: Male
230	6.57944	0.0317924	FSGS	2: Female
233	5.11547	0.423482	FSGS	1: Male
234	5.42584	0.104082	FSGS	1: Male
238	5.18882	0.357169	FSGS	1: Male
240	0.689437	0.170259	FSGS	2: Female
244	6.13883	0.051939	FSGS	2: Female
248	6.43445	0.157272	FSGS	1: Male
250	5.42985	0.155148	FSGS	1: Male
251	4.86626	0.120216	FSGS	1: Male
253	6.38428	0.0389783	FSGS	1: Male
259	5.41197	0.208743	FSGS	2: Female
262	6.3263	0.0154193	FSGS	2: Female
269	5.22285	0.36872	FSGS	1: Male
272	4.78284	0.0985107	FSGS	1: Male
281	5.27596	0.137847	FSGS	1: Male
282	5.69269	0.0211306	FSGS	1: Male
288	5.15703	0.133949	FSGS	1: Male
290	5.41134	0.0250773	FSGS	1: Male
299	4.35125	0.405973	FSGS	1: Male
303	6.20712	0.114084	FSGS	2: Female
305	3.89609	0.689437	FSGS	1: Male
309	5.61654	0.125824	FSGS	2: Female
310	6.05874	0.083609	FSGS	2: Female
317	5.29815	0.219498	FSGS	1: Male
325	6.05558	0.0828219	FSGS	1: Male
327	6.77409	0.15119	FSGS	2: Female
328	6.32913	0.154646	FSGS	1: Male
329	5.82054	0.0831397	FSGS	1: Male
330	4.64934	0.35008	FSGS	2: Female

## Sheet: ACE2+TGFB
ScholeyID	ENST00000252519.7 (ACE2)	ENST00000221930.5(TGFB)	Diagnosis	Sex
1	5.70322	0.665888	FSGS	2: Female
2	6.32816	0.959146	FSGS	2: Female
3	5.54489	1.39532	FSGS	1: Male
13	6.51525	1.86235	FSGS	1: Male
15	5.31258	1.93217	FSGS	2: Female
18	5.37555	1.41815	FSGS	1: Male
30	5.49057	1.14754	FSGS	2: Female
33	5.2053	1.85858	FSGS	1: Male
36	6.1363	2.33119	FSGS	2: Female
40	5.38435	1.92324	FSGS	1: Male
43	6.03238	0.617862	FSGS	1: Male
50	7.43843	1.6397	FSGS	2: Female
51	5.32011	2.1269	FSGS	2: Female
54	7.23903	1.30793	FSGS	2: Female
56	6.12619	1.16061	FSGS	2: Female
59	4.82739	2.12595	FSGS	1: Male
60	6.87727	1.34842	FSGS	2: Female
63	5.68881	1.59315	FSGS	2: Female
74	5.12555	2.58543	FSGS	1: Male
75	5.26004	1.30565	FSGS	1: Male
79	6.10033	1.61411	FSGS	2: Female
85	6.14465	1.84062	FSGS	2: Female
87	5.7796	0.998253	FSGS	1: Male
92	5.78267	1.77005	FSGS	1: Male
93	3.61887	2.6727	FSGS	1: Male
95	6.74375	0.670433	FSGS	1: Male
99	5.97754	1.88936	FSGS	2: Female
100	5.72283	1.53729	FSGS	1: Male
102	5.67055	1.81618	FSGS	1: Male
110	5.87455	1.60767	FSGS	2: Female
113	5.95666	1.52129	FSGS	1: Male
115	5.8967	2.19404	FSGS	1: Male
119	3.81583	1.4383	FSGS	1: Male
121	6.04864	0.860532	FSGS	2: Female
122	6.17881	1.87754	FSGS	1: Male
128	4.59001	1.17888	FSGS	2: Female
129	4.79006	2.61712	FSGS	1: Male
132	5.41003	1.896	FSGS	1: Male
135	6.23209	2.36704	FSGS	1: Male
136	5.44062	2.26799	FSGS	1: Male
137	5.44806	1.24902	FSGS	1: Male
141	5.90396	1.07059	FSGS	1: Male
148	5.61051	1.04875	FSGS	1: Male
149	6.51525	1.06781	FSGS	2: Female
155	5.71681	1.39051	FSGS	1: Male
156	3.90067	2.51817	FSGS	2: Female
157	5.42818	2.5651	FSGS	1: Male
158	6.14548	1.48155	FSGS	2: Female
163	6.60958	1.75474	FSGS	1: Male
164	5.77326	0.453569	FSGS	1: Male
170	4.55196	1.22861	FSGS	1: Male
172	5.49993	1.68617	FSGS	1: Male
175	6.39629	2.16633	FSGS	2: Female
176	6.04581	1.41464	FSGS	1: Male
183	5.72684	0.906873	FSGS	1: Male
191	6.45054	1.3264	FSGS	2: Female
192	6.37347	1.44607	FSGS	2: Female
194	6.67141	1.7196	FSGS	2: Female
195	5.8694	1.63811	FSGS	2: Female
198	5.25804	1.29363	FSGS	1: Male
199	3.91579	0.714651	FSGS	1: Male
203	4.90841	2.79142	FSGS	2: Female
206	7.18891	1.70828	FSGS	2: Female
207	5.09275	2.09665	FSGS	2: Female
213	2.70553	3.02725	FSGS	1: Male
214	3.93741	2.6367	FSGS	1: Male
216	4.26931	0.959584	FSGS	1: Male
217	6.44739	1.83309	FSGS	2: Female
219	4.35286	0.989629	FSGS	1: Male
220	6.19236	0.932456	FSGS	2: Female
221	6.60958	0.67283	FSGS	2: Female
227	5.93701	2.44178	FSGS	1: Male
230	6.57944	1.35707	FSGS	2: Female
233	5.11547	2.08108	FSGS	1: Male
234	5.42584	1.84912	FSGS	1: Male
238	5.18882	1.55554	FSGS	1: Male
239	6.49053	1.14977	FSGS	2: Female
240	0.689437	3.61332	FSGS	2: Female
244	6.13883	1.4565	FSGS	2: Female
248	6.43445	2.39471	FSGS	1: Male
250	5.42985	2.19619	FSGS	1: Male
251	4.86626	1.38288	FSGS	1: Male
253	6.38428	1.49664	FSGS	1: Male
259	5.41197	2.06039	FSGS	2: Female
262	6.3263	1.18873	FSGS	2: Female
269	5.22285	2.05644	FSGS	1: Male
272	4.78284	2.79795	FSGS	1: Male
281	5.27596	1.11161	FSGS	1: Male
282	5.69269	0.602623	FSGS	1: Male
283	6.11689	1.2059	FSGS	1: Male
288	5.15703	1.85497	FSGS	1: Male
290	5.41134	0.985492	FSGS	1: Male
296	6.86345	1.06851	FSGS	2: Female
299	4.35125	2.03508	FSGS	1: Male
303	6.20712	3.02019	FSGS	2: Female
305	3.89609	1.97458	FSGS	1: Male
309	5.61654	1.44087	FSGS	2: Female
310	6.05874	1.60602	FSGS	2: Female
311	5.87376	0.941087	FSGS	2: Female
317	5.29815	1.51375	FSGS	1: Male
318	5.52167	1.56058	FSGS	1: Male
325	6.05558	1.07078	FSGS	1: Male
327	6.77409	2.10668	FSGS	2: Female
328	6.32913	1.55045	FSGS	1: Male
329	5.82054	0.975755	FSGS	1: Male
330	4.64934	1.14779	FSGS	2: Female

## Sheet: ACE2+COL1A1
ScholeyID	ENST00000252519.7 (ACE2)	Diagnosis	Sex	ENST00000225964.9 (COL1A1)
1	5.70322	FSGS	2: Female	1.25615
2	6.32816	FSGS	2: Female	1.21092
3	5.54489	FSGS	1: Male	0.920263
13	6.51525	FSGS	1: Male	2.07086
15	5.31258	FSGS	2: Female	2.55021
18	5.37555	FSGS	1: Male	1.29742
30	5.49057	FSGS	2: Female	1.26927
33	5.2053	FSGS	1: Male	2.25021
36	6.1363	FSGS	2: Female	1.00268
40	5.38435	FSGS	1: Male	1.43295
43	6.03238	FSGS	1: Male	0.656142
50	7.43843	FSGS	2: Female	2.1874
51	5.32011	FSGS	2: Female	2.30076
54	7.23903	FSGS	2: Female	1.14744
56	6.12619	FSGS	2: Female	0.658053
59	4.82739	FSGS	1: Male	2.29196
60	6.87727	FSGS	2: Female	1.93417
63	5.68881	FSGS	2: Female	3.55696
74	5.12555	FSGS	1: Male	3.11398
75	5.26004	FSGS	1: Male	2.85333
79	6.10033	FSGS	2: Female	1.08472
85	6.14465	FSGS	2: Female	1.35502
87	5.7796	FSGS	1: Male	0.935431
92	5.78267	FSGS	1: Male	1.7434
93	3.61887	FSGS	1: Male	2.80374
95	6.74375	FSGS	1: Male	1.66392
99	5.97754	FSGS	2: Female	2.79734
100	5.72283	FSGS	1: Male	0.107185
102	5.67055	FSGS	1: Male	2.01625
110	5.87455	FSGS	2: Female	2.2985
113	5.95666	FSGS	1: Male	2.95309
115	5.8967	FSGS	1: Male	2.25127
119	3.81583	FSGS	1: Male	0.665512
121	6.04864	FSGS	2: Female	2.38049
122	6.17881	FSGS	1: Male	1.66551
128	4.59001	FSGS	2: Female	3.89695
129	4.79006	FSGS	1: Male	3.29356
132	5.41003	FSGS	1: Male	0.741927
135	6.23209	FSGS	1: Male	1.15244
136	5.44062	FSGS	1: Male	3.10033
137	5.44806	FSGS	1: Male	1.7775
141	5.90396	FSGS	1: Male	1.07289
148	5.61051	FSGS	1: Male	0.839831
149	6.51525	FSGS	2: Female	1.22322
155	5.71681	FSGS	1: Male	0.521833
156	3.90067	FSGS	2: Female	3.71756
157	5.42818	FSGS	1: Male	1.98682
158	6.14548	FSGS	2: Female	0.486089
163	6.60958	FSGS	1: Male	1.16359
164	5.77326	FSGS	1: Male	1.10602
170	4.55196	FSGS	1: Male	0.597512
172	5.49993	FSGS	1: Male	0.419397
175	6.39629	FSGS	2: Female	3.06052
176	6.04581	FSGS	1: Male	2.22149
183	5.72684	FSGS	1: Male	1.3691
191	6.45054	FSGS	2: Female	1.7752
192	6.37347	FSGS	2: Female	1.72766
194	6.67141	FSGS	2: Female	1.52714
195	5.8694	FSGS	2: Female	1.06383
198	5.25804	FSGS	1: Male	0.4764
199	3.91579	FSGS	1: Male	0.202069
203	4.90841	FSGS	2: Female	2.78252
206	7.18891	FSGS	2: Female	2.74463
207	5.09275	FSGS	2: Female	2.78869
213	2.70553	FSGS	1: Male	2.52119
214	3.93741	FSGS	1: Male	1.60548
216	4.26931	FSGS	1: Male	0.310654
217	6.44739	FSGS	2: Female	3.72343
219	4.35286	FSGS	1: Male	1.76668
220	6.19236	FSGS	2: Female	2.8336
221	6.60958	FSGS	2: Female	1.92904
227	5.93701	FSGS	1: Male	1.37193
230	6.57944	FSGS	2: Female	0.793927
233	5.11547	FSGS	1: Male	4.59223
234	5.42584	FSGS	1: Male	3.32865
238	5.18882	FSGS	1: Male	1.68419
239	6.49053	FSGS	2: Female	1.4558
240	0.689437	FSGS	2: Female	0.91062
244	6.13883	FSGS	2: Female	1.24182
248	6.43445	FSGS	1: Male	3.25303
250	5.42985	FSGS	1: Male	1.96499
251	4.86626	FSGS	1: Male	0.644181
253	6.38428	FSGS	1: Male	1.99254
259	5.41197	FSGS	2: Female	3.2507
262	6.3263	FSGS	2: Female	1.41659
269	5.22285	FSGS	1: Male	3.79355
272	4.78284	FSGS	1: Male	4.2371
281	5.27596	FSGS	1: Male	2.40529
282	5.69269	FSGS	1: Male	2.52172
283	6.11689	FSGS	1: Male	0.83935
288	5.15703	FSGS	1: Male	0.527155
290	5.41134	FSGS	1: Male	0.99388
296	6.86345	FSGS	2: Female	1.51703
299	4.35125	FSGS	1: Male	2.74805
303	6.20712	FSGS	2: Female	3.26806
305	3.89609	FSGS	1: Male	3.37958
309	5.61654	FSGS	2: Female	1.56833
310	6.05874	FSGS	2: Female	2.42731
311	5.87376	FSGS	2: Female	0.61683
317	5.29815	FSGS	1: Male	3.8451
318	5.52167	FSGS	1: Male	0.523704
325	6.05558	FSGS	1: Male	1.04805
327	6.77409	FSGS	2: Female	1.9136
328	6.32913	FSGS	1: Male	0.788131
329	5.82054	FSGS	1: Male	1.18356
330	4.64934	FSGS	2: Female	2.17888

[truncated: 1 more sheets: ACE2+ACTA2]
